# Supplementary material for: Collection of Partition Coefficients in Hexadecyltrimethylammonium Bromide, Sodium Cholate, and Lithium Perfluorooctanesulfonate Micellar Solutions: Experimental Determination and Computational Predictions
Source: Molecules. 2023 Jul 28;28(15):5729. doi: 10.3390/molecules28155729 (PMC10420229; doi:10.3390/molecules28155729)
Supplement: Supplementary file 1 [file molecules-28-05729-s001.zip]

Archive with 1 entries (1 files):
- molecules-2522330-supplementary.pdf
